# Supplementary material for: A Possible Natural and Inexpensive Substitute for Lapis Lazuli in the Frederick II Era: The Finding of Haüyne in Blue Lead-Tin Glazed Pottery from Melfi Castle (Italy)
Source: Molecules. 2023 Feb 6;28(4):1546. doi: 10.3390/molecules28041546 (PMC9965324; doi:10.3390/molecules28041546)
Supplement: Supplementary file 1 [file molecules-28-01546-s001.zip]

Archive with 2 entries (2 files):
- SM1 Supplementary materials 1_proof final AR2.pdf
- SM2 Supplementary materials 2_proof final AR2.pdf
